# Supplementary material for: Analysis of Astroglial Secretomic Profile in the Mecp2-Deficient Male Mouse Model of Rett Syndrome
Source: Int J Mol Sci. 2021 Apr 21;22(9):4316. doi: 10.3390/ijms22094316 (PMC8122273; doi:10.3390/ijms22094316)
Supplement: Supplementary file 1 [file ijms-22-04316-s001.zip]

Archive with 2 entries (2 files):
- 4-Tables-supp-data review final.xlsx
- ijms-1157316suplementary from proof.pdf
